# Supplementary material for: CO Electroreduction Mechanism on Single-Atom Zn (101) Surfaces: Pathway to C2 Products
Source: Molecules. 2023 Jun 7;28(12):4606. doi: 10.3390/molecules28124606 (PMC10301100; doi:10.3390/molecules28124606)
Supplement: Supplementary file 1 [file molecules-28-04606-s001.zip]

Archive with 1 entries (1 files):
- molecules-2433181-supplementary.pdf
